# Supplementary material for: Blood-Based α-Synuclein Biomarkers in Parkinson’s Disease: Molecular Diversity, Analytical Advances and Clinical Translation
Source: Int J Mol Sci. 2026 Jul 14;27(14):6254. doi: 10.3390/ijms27146254 (PMC13410070; doi:10.3390/ijms27146254)
Supplement: Supplementary file 1 [file ijms-27-06254-s001.zip]

Archive with 1 entries (1 files):
- ijms-4393420-supplementary.pdf
